# Supplementary material for: Prevalence of Malaria among Adults in Ethiopia: A Systematic Review and Meta-Analysis
Source: J Trop Med. 2021 Mar 4;2021:8863002. doi: 10.1155/2021/8863002 (PMC7952180; doi:10.1155/2021/8863002)
Supplement: Supplementary Materials — Table S1: the nine criteria of the JBI quality assessment tool used to evaluate this prevalence review study. Table S2: the characteristics of 8 eligible studies included in this meta-analysis. [file 8863002.f1.zip]

Archive with 2 entries (2 files):
- 8863002.f1/Supplementary file 1.docx
- 8863002.f1/Supplementary file 2.docx
